# Supplementary material for: Epithelial PCSK6 Promotes Proliferation and Decreases Collagen Deposition by Fibroblasts Potentially via MMP Activation
Source: Int J Mol Sci. 2026 Jun 4;27(11):5104. doi: 10.3390/ijms27115104 (PMC13258461; doi:10.3390/ijms27115104)
Supplement: Supplementary file 1 [file ijms-27-05104-s001.zip]

Archive with 1 entries (1 files):
- ijms-4327757-supplementary.pdf
